# Supplementary material for: Loss of tumor suppressor TMEM127 drives RET-mediated transformation through disrupted membrane dynamics
Source: eLife. 2024 Apr 30;12:RP89100. doi: 10.7554/eLife.89100 (PMC11060712; doi:10.7554/eLife.89100)
Supplement: Figure 1—source data 1. [file elife-89100-fig1-data1.zip › Figure 1-Source Data1.xlsx]

## Sheet: Figure 1 Top Graph
	TMEM127 Puncta				EEA1 Puncta				Overlapped Puncta
	WT	C140Y	S147del		WT	C140Y	S147del		WT	C140Y	S147del
	212	26	229		134	121	166		99	0	6
	199	46	85		151	69	108		117	1	0
	211	41	179		195	53	50		106	0	5
	155	50	168		216	68	153		80	0	3
	107	31	108		89	73	147		49	4	1
	49	29	98		116	78	75		18	0	3
	66	59	83		82	66	126		29	0	2
	97	11	125		105	93	146		68	0	2
	333	89	43		334	196	98		161	0	0
	261	11	116		222	55	195		158	0	1
	286	63	25		59	115	50		98	4	0
	70	13	9		43	62	96		33	0	0
	70	38	141		199	31	61		28	0	0
	247	65	24		66	132	33		140	1	1
	93	175	69		177	228	61		49	5	0
	210	13	16		161	36	133		102	1	0
	97	10	17		116	54	104		76	1	1
	340	9	7			21	71		62	0	1
		23	60			49	65			5	7
		15	34			21	48			4	5
		5	23			13	27			1	0
		44	62			102				3	3
		165	11			95				14	0
		13	15			26				0	0
		14				33				0
		9				39				0
		14				87				0
		21				36				0
		41				126				11
		14				67				0
		19				52				0

## Sheet: Figure 1 Bottom Graph
	Relative to TMEM127				Relative to EEA1
	WT	C140Y	S147del		WT	C140Y	S147del
	46.7	0	2.6		73.9	0	0.8
	58.8	2.2	0		77.5	1.4	0
	50.2	0	2.8		54.4	0	1.8
	51.6	0	1.8		37	0	0.9
	45.8	12.9	0.9		55.1	5.5	0.9
	36.7	0	3.1		15.5	0	6
	43.9	0	2.4		35.4	0	1.3
	70.1	0	1.6		64.8	0	1.4
	48.3	0	0		48.2	0	0
	60.5	0	0.9		39.1	0	0.8
	34.3	6.3	0		44.1	3.5	0
	47.1	0	0		55.9	0	0
	40	0	0		65.1	0	0
	56.7	1.5	4.2		70.4	0.8	2
	52.7	2.9	0		74.2	2.2	0
	48.6	7.7	0		57.6	2.8	0
	78.4	10	5.9		47.2	1.9	3
	18.2	0	14.3		53.4	0	1.6
	45.2	21.7	11.7		50.9	10.2	5.3
		26.7	14.7			19	4.8
		20	0			7.7	0
		6.8	4.8			2.9	4.6
		8.5	0			14.7	0
		0	0			0	0
		0				0
		0				0
		0				0
		0				0
		26.8				8.7
		0				0
		0				0
