# Supplementary material for: Loss of tumor suppressor TMEM127 drives RET-mediated transformation through disrupted membrane dynamics
Source: eLife. 2024 Apr 30;12:RP89100. doi: 10.7554/eLife.89100 (PMC11060712; doi:10.7554/eLife.89100)
Supplement: Figure 2—source data 1. [file elife-89100-fig2-data1.zip › Figure 2-Source Data 1.xlsx]

## Sheet: Figure 2A
	Mock-KO	TMEM127-KO
	1	5.3
	1	5.09
	1	5

## Sheet: Figure 2B
	Mock-KO		TMEM127-KO
	In5	In30	In5	In30
	8.368	29.265	17.029	17.904
	9.238	27.047	15.921	19.156
	8.029	26.449	16.461	18.11
