# Supplementary material for: Loss of tumor suppressor TMEM127 drives RET-mediated transformation through disrupted membrane dynamics
Source: eLife. 2024 Apr 30;12:RP89100. doi: 10.7554/eLife.89100 (PMC11060712; doi:10.7554/eLife.89100)
Supplement: Figure 2—source data 2. — Image Studio Lite files contain a histogram of signal and individual image brightness was adjusted for each protein of interest and shown separately. [file elife-89100-fig2-data2.zip]

Archive with 3 entries (3 files):
- Image Studio Lite File - Figure 2A_RET and Actin.zip
- Image Studio Lite File - Figure 2A_TMEM127.zip
- Image Studio Lite File - Figure 2B.zip
