# Supplementary material for: Loss of tumor suppressor TMEM127 drives RET-mediated transformation through disrupted membrane dynamics
Source: eLife. 2024 Apr 30;12:RP89100. doi: 10.7554/eLife.89100 (PMC11060712; doi:10.7554/eLife.89100)
Supplement: Figure 2—figure supplement 2—source data 2. — Image Studio Lite files contain a histogram of signal and individual image brightness was adjusted for each protein of interest and shown separately. [file elife-89100-fig2-figsupp2-data2.zip]

Archive with 4 entries (4 files):
- Figure 2 Supp2 Mock-KO IP_RET.tif
- Figure 2 Supp2 Mock-KO WCL_RET.tif
- Figure 2 Supp2 Mock-KO WCL_Tubulin.tif
- Image Studio Lite File - Figure 2 Supp2 TMEM127-KO.zip
