# Supplementary material for: Loss of tumor suppressor TMEM127 drives RET-mediated transformation through disrupted membrane dynamics
Source: eLife. 2024 Apr 30;12:RP89100. doi: 10.7554/eLife.89100 (PMC11060712; doi:10.7554/eLife.89100)
Supplement: Figure 3—source data 1. [file elife-89100-fig3-data1.zip]

Archive with 1 entries (1 files):
- Figure 3-Source Data1.xlsx
