# Supplementary material for: Loss of tumor suppressor TMEM127 drives RET-mediated transformation through disrupted membrane dynamics
Source: eLife. 2024 Apr 30;12:RP89100. doi: 10.7554/eLife.89100 (PMC11060712; doi:10.7554/eLife.89100)
Supplement: Figure 4—source data 1. [file elife-89100-fig4-data1.zip › Figure 4-Source Data 1.xlsx]

## Sheet: Figure 4A
	Mock-KO		TMEM127-KO
	-GDNF	+GDNF	-GDNF	+GDNF
	1.71102	1.21505	1.79066	1.75142
	1.64852	1.1567	1.789	1.74684
	1.64733	1.14032	1.75597	1.7294
	1.53755	1.13726	1.75313	1.71554
	1.5344	1.10298	1.74386	1.70451
	1.45846	1.10086	1.70858	1.69406
	1.44797	1.09901	1.64447	1.68606
	1.44524	1.0863	1.63837	1.64253
	1.37338	1.06561	1.59738	1.6375
	1.33074	1.03273	1.58799	1.60415
	1.29925	0.971129	1.57833	1.56666
	1.29581	0.957076	1.57601	1.56244
	1.28655	0.953966	1.57578	1.55907
	1.22683	0.92522	1.56331	1.55113
	1.20664	0.914467	1.50394	1.54283
	1.15149	0.878834	1.46855	1.50627
	1.15075	0.872901	1.45458	1.46885
	1.08115	0.841912	1.42473	1.45372
	1.07719	0.835206	1.40824	1.42283
	1.07322	0.823927	1.40731	1.4131
	1.03354	0.798177	1.39314	1.4035
	1.02834	0.792134	1.34679	1.40321
	1.01976	0.791003	1.34386	1.37401
	1.01501	0.777797	1.33099	1.37102
	1.00987	0.757928	1.30628	1.34269
	0.958075	0.706403	1.2513	1.31895
	0.946437	0.681207	1.24794	1.31306
	0.936009	0.676163	1.23544	1.29107
	0.916209	0.665422	1.22766	1.27011
	0.889219	0.662524	1.21409	1.24887
	0.875948	0.636351	1.18766	1.23901
	0.861844	0.629939	1.15891	1.23739
	0.847601	0.613917	1.14991	1.22864
	0.842658	0.602395	1.14024	1.22264
	0.840443	0.600771	1.12822	1.21814
	0.795755	0.547732	1.08879	1.18198
	0.788498	0.526759	1.08181	1.18079
	0.757848	0.504495	1.03878	1.16672
	0.727634	0.490634	1.00934	1.14981
	0.65581	0.488449	1.0021	1.13853
	0.621504	0.481795	0.977845	1.13209
	0.607205	0.460453	0.969822	1.12316
	0.604745	0.449316	0.949999	1.11364
	0.587743	0.432064	0.948782	1.09193
	0.579091	0.426272	0.928527	1.05216
	0.496844	0.380335	0.925462	1.0302
	0.494015	0.363243	0.924947	1.00376
	0.488917	0.357701	0.914277	0.980372
	0.428095	0.351586	0.906819	0.961639
	0.361842	0.277797	0.886468	0.953343

## Sheet: Figure 4B
	Mock-KO		TMEM127-KO
	-GDNF	+GDNF	-GDNF	+GDNF
	1.47294	1.47132	2.81944	2.07147
	1.36289	1.44933	2.47532	2.05035
	1.32947	1.44188	2.17174	2.02302
	1.27715	1.42292	2.04614	1.99165
	1.23313	1.2942	2.00955	1.98052
	1.21395	1.22345	1.94617	1.88759
	1.20458	1.2042	1.85682	1.81411
	1.20039	1.16883	1.69934	1.73853
	1.17593	1.14457	1.57761	1.71722
	1.11838	1.12272	1.52363	1.71687
	1.10045	1.12036	1.51806	1.71463
	1.04733	1.11128	1.44051	1.67973
	1.0354	1.10356	1.35577	1.67099
	1.03074	1.09188	1.34961	1.66779
	1.02017	1.04733	1.34249	1.52435
	0.993528	1.04119	1.33836	1.48972
	0.950338	1.02866	1.27636	1.48216
	0.927089	1.00253	1.2729	1.47485
	0.900427	0.966069	1.25691	1.46688
	0.88473	0.957561	1.1256	1.43875
	0.868662	0.95385	1.0238	1.42169
	0.834443	0.894941	1.01972	1.4052
	0.805103	0.824349	1.00872	1.40064
	0.785856	0.770753	0.998274	1.37083
	0.76597	0.742164	0.930674	1.24078
	0.742403	0.738351	0.929886	1.16207
	0.737723	0.724805	0.812443	1.12908
	0.733559	0.723436	0.801831	1.02186
	0.643135	0.678983	0.729498	0.981372
	0.604136	0.652378	0.614877	0.969987

## Sheet: Figure 4D
		Mock-KO			TMEM127-KO
	RET	1	1	1	5.2	4.51	5.4
	EGFR	1	1	1	4.39	4.14	4
	CDH2	1	1	1	3.46	3.51	3.24
	ITGB3	1	1	1	4.27	3.45	3.27
	TfR1	1	1	1	5.11	3.62	3.97
