# Supplementary material for: Loss of tumor suppressor TMEM127 drives RET-mediated transformation through disrupted membrane dynamics
Source: eLife. 2024 Apr 30;12:RP89100. doi: 10.7554/eLife.89100 (PMC11060712; doi:10.7554/eLife.89100)
Supplement: Figure 4—source data 3. [file elife-89100-fig4-data3.zip]

Archive with 1 entries (1 files):
- Figure 4 - Source Blots.tif
