# Supplementary material for: Loss of tumor suppressor TMEM127 drives RET-mediated transformation through disrupted membrane dynamics
Source: eLife. 2024 Apr 30;12:RP89100. doi: 10.7554/eLife.89100 (PMC11060712; doi:10.7554/eLife.89100)
Supplement: Figure 6—source data 1. [file elife-89100-fig6-data1.zip › Figure 6-Source Data1.xlsx]

## Sheet: Figure 6A
	Mock-KO		TMEM127-KO
	-GDNF	+GDNF	-GDNF	+GDNF
	42.5451	48.7169	97.4114	108.166
	41.566	48.6642	96.1132	108.139
	41.3855	48.555	95.8183	107.538
	41.0003	48.5332	93.85	107.352
	40.4317	47.9862	92.0361	106.984
	39.5161	47.5934	91.3229	105.639
	39.0046	47.4146	90.2956	105.557
	38.9926	47.4046	88.227	105.546
	38.8977	47.3986	86.2813	105.448
	38.7664	46.9212	84.2235	105.373
	38.7141	46.5947	82.5427	104.865
	38.6746	45.86	82.3944	104.793
	37.8914	45.2619	80.1987	104.674
	37.2639	44.6409	79.3605	104.023
	37.2303	44.5596	79.112	103.771
	36.9967	44.555	77.234	103.613
	36.1576	44.5472	76.9	103.35
	35.9956	44.5462	76.2654	102.518
	35.8502	44.3005	76.2599	102.498
	35.605	44.1689	73.5454	102.285
	35.4827	44.0933	70.9176	102.222
	35.2011	44.0401	70.1194	101.659
	34.8822	43.8941	69.6804	101.555
	34.8184	43.8317	68.9826	101.328
	34.4104	43.4868	68.9231	101.286
	33.9866	43.2971	67.7066	101.194
	33.0648	43.0361	67.335	100.95
	32.8378	42.9728	66.5259	100.862
	32.8267	42.7651	66.4553	100.698
	32.7191	42.747	65.6721	100.652
	32.5958	42.7158	65.6462	100.097
	32.5332	42.7123	64.2692	99.9848
	32.2228	42.5892	64.1111	99.9455
	32.2028	42.1995	64.0273	99.8602
	31.5531	42.105	63.0572	99.5964
	31.3692	42.0448	62.9195	99.5035
	31.3685	41.9554	62.9029	99.2355
	31.0397	41.9292	62.6995	99.2252
	30.9323	41.8539	62.6607	99.189
	30.584	41.7882	62.1406	98.8102
	30.5388	41.482	61.4799	98.5557
	30.0264	41.3556	60.4662	98.4097
	29.9639	41.3103	60.2383	98.3639
	29.6216	41.183	59.5759	98.3483
	29.5508	40.9473	59.5108	98.2017
	29.5299	40.7695	58.9866	98.1668
	29.3173	40.7326	58.2298	97.8307
	29.2625	40.4556	57.691	97.0738
	29.2377	40.3132	57.561	96.9201
	29.0369	40.239	56.984	96.5892
	28.881	39.9363	56.2575	96.4643
	28.8787	39.7816	54.1672	96.3189
	28.7633	39.6712	51.8387	96.265
	28.052	39.6438	51.6262	96.2355
	28.0405	39.5621	51.3616	96.042
	27.9506	39.5501	51.0898	96.0181
	27.6514	39.2835	50.4639	95.929
	27.5619	39.2726	50.4497	95.8744
	27.5425	39.1547	50.2906	95.7873
	27.2705	39.0419	49.4356	95.5769
	27.167	39.0047	49.0141	95.5243
	27.027	38.9647	48.7527	94.688
	26.6527	38.9286	48.5088	94.5898
	26.6238	38.8925	47.5568	94.538
	26.576	38.8532	46.8481	94.3036
	26.4729	38.8529	46.6837	94.1744
	26.4297	38.8355	46.3946	93.8813
	26.3088	38.8101	46.1632	93.8371
	26.1377	38.6323	45.9706	93.7515
	25.9503	38.4322	45.5148	93.6793
	25.8353	38.3785	45.4578	93.5022
	25.8089	38.377	45.1837	93.3061
	25.753	38.3539	44.4633	93.1797
	25.7506	38.1269	44.3334	92.8952
	25.4829	38.0361	44.032	92.4263
	24.715	37.9444	44.0161	92.4074
	24.7104	37.4036	43.749	92.3746
	24.7004	37.179	43.326	92.3712
	24.5063	37.1718	42.8104	92.2949
	24.2281	37.1701	42.7545	92.2653
	24.0959	37.0596	42.3805	92.1752
	24.0437	37.0156	40.9669	91.9074
	24.0128	36.9427	40.6502	91.5535
	23.7321	36.9225	40.5952	91.1929
	23.7312	36.9174	40.3965	91.0845
	23.5937	36.8488	40.2819	91.0592
	23.5904	36.7995	40.2572	91.0412
	22.721	36.7392	40.0388	90.8972
	22.5758	36.7347	39.5677	90.494
	22.5694	36.601	39.3638	90.4497
	22.5542	36.4727	39.3578	90.3997
	22.4987	36.3474	38.0372	90.3805
	22.2797	36.3273	36.8746	90.3676
	22.1062	36.2114	36.779	90.3036
	22.0415	36.1114	36.1492	90.1749
	22.0184	36.0007	35.6002	90.1583
	21.8205	35.9411	34.5022	90.0817
	21.7948	35.9201	34.2942	89.9675
	21.6143	35.8995	34.2462	89.9591
	21.1293	35.8427	34.076	89.876
	20.998	35.8418		89.8211
	20.7861	35.74		89.7489
	20.7689	35.6757		89.7037
	20.7454	35.6362		89.702
	20.7325	35.54		89.5881
	20.7267	35.4653		89.5483
	20.7018	35.4576		89.4583
	20.6701	35.4316		89.4391
	20.502	35.2334		89.384
	20.4369	35.0904		89.2588
	20.4276	34.9299		89.2015
	20.3232	34.8884		89.0824
	20.273	34.8521		89.0602
	20.1508	34.8314		88.9973
	20.1427	34.8235		88.9219
	20.0465	34.7907		88.5669
	19.9963	34.7002		88.4879
	19.7423	34.6268		88.4787
	19.3729	34.5996		88.3382
	19.1441	34.5711		88.2154
	19.1098	34.4465		87.9607
	19.0504	34.3739		87.9379
	18.9592	34.3023		87.93
	18.8659	34.0661		87.8747
	18.8137	34.0311		87.813
	18.7975	34.0104		87.8125
	18.5958	34.0072		87.8057
	18.4262	33.749		87.5423
	17.9884	33.6688		87.5164
	17.7627	33.4876		87.3746
	17.2712	33.4546		87.2762
	17.2463	33.4432		87.0982
	17.2015	33.4367		86.9444
	17.1567	33.3525		86.917
	17.1519	33.046		86.5988
	17.1363	32.9147		86.5545
	17.077	32.7376		86.2308
	16.6737	32.7317		86.1959
	16.5884	32.6815		86.1569
	16.5677	32.56		86.1476
	16.5277	32.4589		86.1
	16.2951	32.4563		86.0931
	16.2797	32.4202		85.9911
	16.2536	32.3616		85.9584
	16.1595	32.3146		85.7209
	16.1079	32.2436		85.7071
	15.5983	32.134		85.6728
	15.5844	32.0984		85.5048
	15.4028	31.9748		85.2014
	15.3481	31.9469		84.7841
	15.3471	31.7064		84.655
	15.1716	31.6718		84.6481
	15.0274	31.6425		84.6339
	14.7781	31.5998		84.4205
	14.5233	31.5424		84.3918
	14.3092	31.483		84.3814
	14.0829	31.3881		84.3483
	13.9931	31.3028		84.2191
	13.5501	31.2796		84.0498
	13.439	31.2205		83.8835
	13.3901	31.2166		83.8612
	13.3585	31.2107		83.7897
	13.2944	31.2		83.6802
	13.1788	31.1769		83.5664
	12.7632	31.1138		83.4297
	12.1486	31.0317		83.3674
	12.1204	31.0267		83.29
	12.0337	30.9971		83.2852
	11.9362	30.852		83.2359
	11.8406	30.837		83.2172
	11.7789	30.7523		83.1804
	11.6812	30.675		83.152
	11.4096	30.6409		83.1451
	11.3432	30.5755		83.0383
	11.1602	30.5466		83.0342
	11.0437	30.5342		82.8842
	10.8707	30.4427		82.8598
	10.6167	30.4299		82.8174
	10.4876	30.3596		82.7778
	10.4711	30.2891		82.6572
	10.2725	30.2599		82.4686
	10.0299	30.1858		82.2469
	9.94021	30.1246		81.8963
	9.92212	30.117		81.7992
	9.76135	30.1045		81.7649
	9.53754	30.0504		81.5493
	9.47447	30.0169		81.5276
	9.42872	30.012		81.3768
	9.40654	29.975		81.3506
	9.3744	29.9312		81.269
	9.29497	29.8966		80.6211
	9.27419	29.8636		80.5269
	9.16117	29.8163		80.4408
	8.80715	29.796		80.4113
	8.3736	29.7859		80.3746
	7.72113	29.7595		80.3635
	7.47839	29.6887		80.3209
	7.42341	29.6589		80.2052
	7.04857	29.5481		80.1942
	6.23433	29.5303		80.1135
		29.5174		79.9657
		29.4908		79.9421
		29.4195		79.8596
		29.3947		79.6978
		29.2311		79.6813
		29.1527		79.6717
		29.1178		79.6084
		29.1118		79.5955
		29.1086		79.5828
		29.077		79.5641
		29.0311		79.5054
		29.0195		79.381
		28.9507		79.2823
		28.8416		79.2779
		28.7746		79.2572
		28.7105		79.1644
		28.7069		78.9665
		28.6875		78.8765
		28.6518		78.6714
		28.6486		78.6309
		28.646		78.5815
		28.6184		78.1991
		28.6165		78.1607
		28.5664		78.1167
		28.38		78.0619
		28.3498		77.9927
		28.3262		77.9066
		28.2601		77.8241
		28.2159		77.6714
		28.2048		77.6133
		28.1777		77.5646
		28.1541		77.5615
		28.1473		77.4379
		28.1216		77.1414
		28.0012		77.1122
		27.9969		76.9991
		27.9878		76.9505
		27.9712		76.7559
		27.9578		76.7494
		27.9574		76.7398
		27.9358		76.5418
		27.7919		76.4735
		27.693		76.4474
		27.6254		76.3907
		27.5749		76.2214
		27.5521		76.1941
		27.5169		76.1739
		27.4826		76.1549
		27.477		76.0649
		27.4652		75.8404
		27.4232		75.833
		27.4205		75.7242
		27.4039		75.6567
		27.3686		75.6224
		27.3104		75.6108
		27.3005		75.5469
		27.2889		75.5191
		27.2497		75.4449
		27.1625		75.4433
		27.1602		75.4223
		26.992		75.3214
		26.9631		75.2992
		26.9312		75.2756
		26.9163		75.1901
		26.8143		75.0336
		26.7959		74.8593
		26.7879		74.5145
		26.749		74.4745
		26.6977		74.4128
		26.5913		74.2385
		26.5434		74.1685
		26.5265		74.0944
		26.5202		73.9608
		26.5104		73.95
		26.4644		73.9431
		26.4459		73.9004
		26.4347		73.7917
		26.4172		73.7631
		26.417		73.757
		26.3794		73.6472
		26.3697		73.6085
		26.3447		73.6031
		26.2877		73.5186
		26.2663		73.4575
		26.1619		73.4542
		26.1579		73.4427
		26.0478		73.3654
		25.8615		73.3576
		25.7051		73.248
		25.6875		73.1369
		25.6626		73.0837
		25.5986		73.0733
		25.4608		73.0231
		25.4474		72.9979
		25.4263		72.9951
		25.3826		72.9675
		25.3651		72.8212
		25.19		72.6676
		25.1426		72.6017
		25.1362		72.5375
		25.1336		72.5125
		25.1154		72.4136
		25.1105		72.3814
		24.9845		72.3012
		24.9836		72.2923
		24.9784		72.1786
		24.9754		72.1282
		24.9432		72.0059
		24.927		71.9518
		24.8732		71.8767
		24.6051		71.6801
		24.4999		71.539
		24.4928		71.526
		24.4846		71.4754
		24.476		71.4658
		24.473		71.3277
		24.4569		71.1377
		24.4312		71.0672
		24.4107		71.0549
		24.3737		70.9964
		24.291		70.7502
		24.2408		70.7023
		24.1079		70.3367
		24.0533		70.3321
		23.7795		70.1711
		23.7434		70.0016
		23.7215		69.9951
		23.7084		69.8944
		23.67		69.841
		23.6274		69.7944
		23.5367		69.6645
		23.4549		69.5427
		23.3292		69.5413
		23.2554		69.4013
		23.2543		69.39
		23.1895		69.2913
		23.1526		69.262
		22.9643		69.2587
		22.9525		69.1574
		22.9187		69.0667
		22.8944		68.9544
		22.891		68.9464
		22.7362		68.9356
		22.7056		68.9167
		22.6722		68.8759
		22.5889		68.5713
		22.5616		68.4641
		22.5366		68.3023
		22.4971		68.2214
		22.4789		68.1948
		22.4725		68.1569
		22.4136		68.1083
		22.4092		68.0575
		22.3212		68.0401
		22.3002		67.8688
		22.2768		67.8622
		22.1964		67.784
		22.1737		67.7445
		22.1301		67.6641
		22.1278		67.572
		22.1165		67.4988
		22.0684		67.4639
		22.0316		67.4422
		21.6872		67.3809
		21.6811		67.3705
		21.6119		67.3372
		21.5024		67.2331
		21.4454		67.1288
		21.2637		66.9548
		21.2397		66.9295
		21.1446		66.8353
		21.0159		66.8149
		21.0143		66.8143
		20.9947		66.7901
		20.9119		66.7174
		20.8093		66.561
		20.8006		66.5433
		20.7589		66.5177
		20.7499		66.4567
		20.5611		66.3985
		20.474		66.3967
		20.4224		66.2004
		20.4027		66.166
		20.3483		66.0657
		20.2993		65.915
		20.2474		65.8338
		20.227		65.8291
		20.1496		65.7778
		20.1425		65.6042
		20.1201		65.4946
		20.0982		65.3788
		19.9309		65.2979
		19.8094		65.2357
		19.5419		65.1807
		19.5329		65.1534
		19.5187		64.8893
		19.4156		64.8612
		19.3724		64.7863
		19.0696		64.716
		19.019		64.7144
		18.9113		64.7144
		18.8376		64.6446
		18.8046		64.5414
		18.7649		64.5243
		18.7422		64.5105
		18.6567		64.4894
		18.6504		64.3907
		18.6088		64.3746
		18.5174		64.3522
		18.4622		64.2888
		18.4164		64.186
		18.3151		64.1858
		18.2597		64.1858
		18.165		64.1791
		18.1608		64.1554
		18.1389		63.9817
		17.8909		63.7497
		17.8405		63.7465
		17.8271		63.5038
		17.6562		63.3696
		17.6382		63.2712
		17.5885		63.2402
		17.5552		63.1826
		16.9936		63.0872
		16.946		62.9784
		16.8742		62.9769
		16.7224		62.9586
		16.7087		62.8766
		16.5959		62.8613
		16.4569		62.8486
		16.4464		62.7947
		16.2569		62.6149
		16.2205		62.5734
		15.579		62.5694
		15.2303		62.4805
		15.1824		62.4557
		15.1575		62.4034
		14.8459		62.2822
		14.6011		62.2285
		14.462		61.9444
		14.3921		61.8786
		13.88		61.8703
		13.7683		61.7469
		13.712		61.7058
		13.5808		61.6388
		13.3723		61.4579
		13.2784		61.3314
		13.2549		61.3077
		13.2315		61.2622
		13.0393		61.2085
		13.0098		61.1985
		12.9651		61.1576
		12.9174		61.0814
		12.8946		61.0651
		12.8533		61.0178
		12.7587		60.771
		12.3757		60.5772
		12.3532		60.5186
		12.3267		60.3127
		12.0195		60.2922
				60.0552
				59.9763
				59.9615
				59.8404
				59.8272
				59.6651
				59.6527
				59.5099
				59.5037
				59.384
				59.3375
				59.3152
				59.3058
				59.2553
				59.2052
				59.1644
				59.1204
				59.0387
				59.0312
				58.9986
				58.9474
				58.8523
				58.8439
				58.821
				58.7968
				58.7935
				58.7036
				58.5882
				58.4899
				58.4453
				58.2715
				58.1797
				57.6876
				57.4845
				57.2651
				57.0652
				56.9547
				56.9319
				56.9302
				56.8519
				56.8318
				56.8177
				56.7564
				56.7561
				56.724
				56.6646
				56.6142
				56.5316
				56.3668
				56.3377
				56.2909
				56.1656
				55.9218
				55.8907
				55.8076
				55.7628
				55.7461
				55.5747
				55.3078
				55.2742
				55.2165
				55.0524
				55.0278
				55.0077
				54.9432
				54.9265
				54.8602
				54.8212
				54.8072
				54.5088
				54.4787
				54.3121
				54.0238
				54.0032
				53.9571
				53.9493
				53.9372
				53.9329
				53.8759
				53.545
				53.3977
				53.3971
				53.3726
				53.0275
				52.7534
				52.5503
				52.5
				52.1253
				51.9237
				51.9173
				51.7636
				51.7086
				51.2245
				51.1361
				51.0818
				50.9456
				50.9445
				50.6322
				50.5779
				50.5082
				50.4121
				50.3745
				50.3404
				50.3126
				50.1972
				50.0982
				49.9706
				49.9543
				49.9096
				49.7888
				49.7675
				49.6691
				49.6245
				49.4159
				49.3914
				49.3227
				49.2491
				48.9745
				48.9656
				48.7082
				48.6122
				48.1613
				47.8943
				47.7626
				47.7379
				47.7237
				47.7167
				47.6897
				47.5562
				47.3464
				47.0461
				46.6987
				46.6408
				46.1172
				45.5797
				45.3234
				45.2681
				45.0376
				44.2076
				44.1543
				43.9079
				43.873
				43.6805
				43.6231
				43.2725
				42.8494
				42.2336
				41.9331
				41.8633
				41.8253
				41.7326
				41.2949
				41.1275
				40.3355
				40.0203
				39.8905
				39.8607
				39.6185
				39.5457
				39.1121

## Sheet: Figure 6B
	Mock-KO		TMEM127-KO
	-GDNF	+GDNF	-GDNF	+GDNF
	79.544	79.1819	116.386	98.7548
	78.7399	77.9321	116.097	98.0075
	77.7832	76.6096	115.973	97.7782
	76.879	76.5023	115.69	97.0455
	76.7577	76.0672	115.531	95.2133
	76.7119	74.6094	115.022	94.2463
	76.4846	74.4519	114.086	93.8262
	76.1792	73.4968	114.02	93.7078
	75.6539	73.2222	113.267	93.3066
	75.4824	72.4895	113.16	93.0063
	74.2887	72.3597	112.711	92.7881
	74.1991	72.1541	112.529	91.8946
	74.0692	72.1013	111.121	91.8269
	73.7136	72.0252	110.895	91.4492
	73.5657	71.4552	110.213	91.4117
	72.5774	71.194	108.18	91.2577
	72.469	71.1929	107.293	90.5822
	72.2882	70.918	107.002	90.4372
	72.1402	70.6542	106.655	90.1137
	71.9927	70.4014	106.44	89.6
	71.541	70.0293	106.198	89.0583
	71.5366	69.1757	105.405	88.5966
	71.4523	68.7094	105.301	88.5033
	71.2772	68.5721	105.261	88.4946
	71.2479	68.4764	104.488	88.468
	71.0777	68.2163	103.85	88.3169
	70.9533	68.1309	103.223	88.0754
	70.9154	68.0199	101.51	87.8619
	70.7308	67.9231	100.506	87.3763
	70.6754	67.6944	98.1868	87.2642
	70.5217	67.4326	98.0789	87.0114
	70.1491	67.101	97.5476	86.9424
	70.0989	67.0596	97.5435	86.9376
	69.8351	67.0177	96.8838	86.6524
	69.7954	66.7946	96.8649	86.6281
	69.7635	66.703	96.8195	86.4581
	69.7601	66.5494	96.6217	86.255
	69.4831	65.8883	96.0867	85.8424
	69.0854	65.6873	95.9624	85.5089
	68.8384	65.6253	95.7515	85.4203
	68.8176	65.5684	95.6303	85.3649
	68.688	65.479	95.1107	85.0843
	68.3368	65.4155	94.5525	84.7902
	68.1952	64.7455	94.4431	84.6467
	68.0758	64.5862	94.1267	84.4252
	67.9594	64.5331	94.0626	84.3903
	67.8285	64.1138	92.9312	84.2793
	67.7763	64.0857	92.8835	83.9619
	67.7524	63.8984	92.6656	83.8672
	67.7152	63.7782	92.643	83.7871
	67.6385	63.1712	91.8777	83.2458
	67.6112	63.1177	91.7896	83.097
	67.5425	63.0725	90.7238	82.8659
	67.4938	62.9941	90.3988	82.6674
	67.3446	62.9448	89.4103	82.5945
	67.1384	62.9128	88.9585	82.463
	67.0401	62.9035	88.6202	82.376
	67.0226	62.8923	88.1494	82.3203
	66.9914	62.702	87.958	82.3041
	66.8647	62.5922	87.811	82.1695
	66.8291	62.3875	87.671	82.1529
	66.8141	62.2165	87.5542	82.0397
	66.7301	62.1596	87.5425	81.8888
	66.6356	62.1538	87.4572	81.8842
	66.6283	62.0873	87.3876	81.8581
	66.6196	62.0487	87.1134	81.5621
	66.4504	61.7329	86.2334	81.4843
	66.1985	61.6189	86.0567	81.4338
	66.1501	61.5483	84.9626	81.2731
	66.1231	61.5078	84.6299	81.2713
	66.1162	61.2069	84.5268	81.261
	66.0582	61.1699	84.1086	81.1717
	66.0015	61.0162	83.9071	81.0494
	65.9797	60.8638	83.8451	80.3501
	65.8579	60.605	83.2845	80.2332
	65.8568	60.5511	82.556	80.0611
	65.84	60.4601	82.3084	79.856
	65.517	60.4524	82.1357	79.6847
	65.3324	60.3798	81.6084	79.6387
	65.3038	60.1561	81.3904	79.6244
	65.2673	60.1533	81.1487	79.5409
	65.1507	60.0503	81.1339	79.3426
	65.1143	60.025	80.869	79.3424
	65.0757	59.9799	80.6438	79.0404
	65.0563	59.6249	80.4728	78.9221
	64.9464	59.6115	80.3286	78.8868
	64.8244	59.5587	80.3285	78.845
	64.8168	59.3172	80.3158	78.6405
	64.7124	59.3058	80.113	78.5837
	64.6974	59.2999	80.0282	78.4444
	64.6149	59.2205	79.3704	78.2163
	64.5377	59.1354	79.3432	78.1308
	64.4872	59.0533	79.267	78.1277
	64.461	58.9659	78.764	78.1142
	64.3338	58.9616	78.6758	78.053
	64.2904	58.9418	78.4854	77.8741
	64.2004	58.8572	78.473	77.7202
	64.0871	58.7695	78.3431	77.7071
	64.0513	58.6538	78.0619	77.7046
	64.0154	58.6416	77.7344	77.6009
	63.9858	58.548	77.7243	77.5783
	63.7831	58.4429	77.7131	77.5647
	63.7472	58.4273	77.4836	77.5535
	63.6708	58.2547	77.1427	77.4603
	63.6271	58.1425	77.0976	77.4551
	63.4748	58.0974	76.8496	77.3545
	63.4748	58.0818	76.3308	77.3257
	63.4697	58.0194	76.2598	77.2692
	63.4406	57.9982	76.1498	77.0742
	63.3391	57.7897	75.8914	77.0655
	62.9464	57.7302	75.8699	77.0361
	62.8388	57.6788	75.8516	77.0078
	62.8257	57.4735	75.5725	77.0053
	62.7223	57.4377	75.4599	76.9414
	62.6649	57.3612	75.3692	76.9036
	62.6507	57.2953	75.3384	76.699
	62.6422	57.2073	74.9726	76.664
	62.5628	57.2066	74.6945	76.595
	62.3338	57.0519	74.3707	76.5729
	62.1457	56.9585	74.1489	76.5483
	62.0146	56.8942	74.0302	76.5282
	61.9753	56.6754	73.9977	76.5153
	61.8653	56.6546	73.996	76.4833
	61.4383	56.6397	73.9607	76.4032
	61.4371	56.5599	73.8999	76.3509
	61.3852	56.4162	73.7457	76.0622
	61.3557	56.0942	73.7366	75.9452
	61.35	56.0085	73.7337	75.7888
	61.1591	56.0027	73.4423	75.6615
	61.1459	55.8623	73.3842	75.4419
	61.0696	55.8421	73.3706	75.4087
	60.8243	55.8334	73.2743	75.3703
	60.8159	55.5876	73.2571	75.283
	60.6601	55.5839	73.1055	75.2646
	60.609	55.546	73.0444	75.1269
	60.6046	55.5292	73.0371	75.0359
	60.5935	55.5121	72.9751	75.0227
	60.5644	55.3756	72.9501	74.9476
	60.5503	55.3555	72.9281	74.9316
	60.5473	55.3382	72.6154	74.8683
	60.4469	55.3057	72.5315	74.8365
	60.4316	55.2683	72.4834	74.8205
	60.4145	55.1272	72.4424	74.7614
	60.3778	55.098	72.1922	74.5475
	60.3402	54.9779	72.0363	74.514
	60.3258	54.9607	71.9436	74.4523
	60.2272	54.9437	71.861	74.4337
	60.1653	54.9162	71.8546	74.366
	60.0113	54.8346	71.8543	74.3587
	59.9216	54.8143	71.8524	74.2203
	59.8821	54.7917	71.8287	74.1068
	59.8275	54.6409	71.8116	74.0127
	59.7791	54.5688	71.7374	73.9677
	59.7761	54.4998	71.7354	73.804
	59.6791	54.3926	71.7227	73.667
	59.6271	54.3499	71.653	73.6136
	59.5758	54.3133	71.6011	73.553
	59.554	54.2031	71.4617	73.4766
	59.5406	54.1689	71.3101	73.3889
	59.4806	54.093	71.1851	73.3316
	59.2845	54.058	71.1651	73.2976
	59.2781	53.947	70.9601	73.2331
	59.2774	53.8933	70.9162	73.1482
	59.2767	53.8539	70.9026	73.0705
	59.2431	53.8532	70.7449	72.9499
	59.1639	53.8344	70.7357	72.7724
	59.1383	53.7957	70.7241	72.7644
	59.0917	53.7105	70.6747	72.7264
	58.8377	53.5471	70.5666	72.7211
	58.8363	53.4822	70.4166	72.7038
	58.7479	53.4436	70.3016	72.677
	58.73	53.2696	70.0406	72.6235
	58.7166	53.233	69.9349	72.6056
	58.6645	53.2218	69.8861	72.5673
	58.6348	53.1273	69.8705	72.5641
	58.626	53.0321	69.8216	72.5388
	58.5174	52.9499	69.658	72.5153
	58.4788	52.9113	69.6538	72.432
	58.4608	52.9026	69.6169	72.4039
	58.3952	52.889	69.3924	72.3297
	58.3899	52.7419	69.3411	72.3238
	58.3636	52.7309	69.2581	72.321
	58.2638	52.6972	69.1838	72.2147
	58.2009	52.5207	69.1226	72.1736
	58.195	52.5135	69.0179	72.1294
	58.1935	52.4491	68.9254	72.1203
	58.0803	52.4327	68.7837	72.0489
	58.0563	52.3725	68.6021	71.8398
	57.8824	52.3486	68.5083	71.7741
	57.7742	52.2874	68.4532	71.7526
	57.6121	52.2658	68.3467	71.7204
	57.5733	52.1489	68.2822	71.5335
	57.5042	51.9889	68.2137	71.5239
	57.4323	51.9858	67.8382	71.5105
	57.4114	51.93	67.7989	71.5021
	57.3574	51.9245	67.7096	71.3636
	57.3109	51.7961	67.6135	71.3546
	57.1232	51.7668	67.6046	71.2472
	57.1137	51.7414	67.5833	71.2045
	57.0146	51.3924	67.5819	71.1526
	57.0062	51.3764	67.4831	71.0537
	56.8976	51.3535	67.371	70.9583
	56.8773	51.0595	67.3428	70.8536
	56.8501	51.0245	67.2231	70.6712
	56.8447	50.8743	67.0294	70.6557
	56.8011	50.8633	67.0198	70.6077
	56.7577	50.7387	66.9829	70.5474
	56.7474	50.6875	66.8071	70.5282
	56.7127	50.5629	66.7967	70.5111
	56.6498	50.484	66.6238	70.4957
	56.5316	50.4809	66.5901	70.3379
	56.4343	50.4678	66.5695	70.2193
	56.3988	50.4056	66.4222	70.1978
	56.2247	50.3772	66.3721	70.1887
	56.1938	50.3208	66.3651	69.9914
	56.1706	50.2873	66.3088	69.9909
	56.0903	50.2747	66.2286	69.9165
	56.0656	50.2619	66.0008	69.9079
	56.0397	50.2202	65.9849	69.89
	56.0013	50.2078	65.816	69.8315
	55.98	50.1588	65.7785	69.7819
	55.9759	50.061	65.7425	69.7603
	55.9528	50.0352	65.6737	69.7089
	55.9348	49.9285	65.6343	69.6695
	55.8529	49.9251	65.6294	69.5996
	55.8505	49.8284	65.3662	69.4853
	55.8392	49.708	65.2473	69.409
	55.807	49.5844	65.2128	69.2574
	55.7171	49.5735	65.205	69.0219
	55.6739	49.5191	65.1593	68.8872
	55.666	49.4609	65.1357	68.864
	55.662	49.4303	65.1008	68.8587
	55.4406	49.4266	65.0293	68.7874
	55.4312	49.4156	64.9178	68.7166
	55.1429	49.2372	64.8291	68.7014
	55.1326	49.2062	64.7685	68.6154
	55.0626	49.0428	64.695	68.5607
	54.9434	48.9836	64.6708	68.5438
	54.9224	48.9157	64.5742	68.5032
	54.921	48.8083	64.5614	68.3215
	54.8516	48.7657	64.4749	68.2968
	54.788	48.6121	64.2837	68.2549
	54.7744	48.6054	64.2143	68.2393
	54.7381	48.4147	64.162	68.0798
	54.7341	48.3987	64.1208	68.0494
	54.6094	48.3683	63.9753	68.0475
	54.6054	48.3519	63.9286	67.9576
	54.5046	48.3278	63.9008	67.9085
	54.4964	48.2639	63.8571	67.7817
	54.4953	48.1258	63.8113	67.7401
	54.4928	48.1166	63.8094	67.6961
	54.489	48.0748	63.7763	67.6054
	54.4651	48.0479	63.7758	67.5317
	54.3946	47.9342	63.7373	67.4235
	54.372	47.8876	63.7316	67.351
	54.37	47.8871	63.6374	67.3389
	54.2745	47.8542	63.6179	67.3136
	54.1669	47.8121	63.557	67.2801
	54.1173	47.7743	63.3969	67.2364
	54.1147	47.7252	63.321	67.2234
	54.0645	47.6852	63.224	67.1681
	54.0395	47.4883	62.831	67.1424
	54.0182	47.405	62.7806	67.1174
	53.9799	47.3888	62.6796	67.0435
	53.919	47.3194	62.634	66.8801
	53.835	47.1317	62.5378	66.8434
	53.6702	47.1312	62.4036	66.8008
	53.6067	47.0825	62.357	66.7932
	53.5802	46.9298	62.2875	66.7471
	53.541	46.9292	62.2382	66.6245
	53.5119	46.9164	62.1478	66.583
	53.491	46.8925	62.1446	66.4742
	53.4171	46.8452	62.1268	66.4036
	53.4134	46.8275	62.1013	66.3815
	53.3982	46.8155	62.0987	66.3468
	53.3668	46.7913	62.0569	66.3334
	53.3355	46.7707	61.963	66.2626
	53.3082	46.7326	61.7931	66.1977
	53.1906	46.6105	61.6578	66.1459
	53.029	46.5628	61.6497	66.0417
	52.8676	46.5627	61.2601	65.9638
	52.8525	46.3493	61.1014	65.8339
	52.7901	46.3237	60.9246	65.8076
	52.7901	46.2532	60.8344	65.7972
	52.7634	46.2192	60.7444	65.757
	52.749	46.1933	60.6649	65.7119
	52.6474	46.1856	60.6637	65.5405
	52.5741	46.18	60.6335	65.4618
	52.5358	46.0847	60.5288	65.4243
	52.4969	46.0425	60.4189	65.3694
	52.4966	46.0424	60.3209	65.2843
	52.4848	45.9795	60.3118	65.2681
	52.4339	45.9442	60.2604	65.2639
	52.3831	45.9355	60.0872	65.2195
	52.328	45.889	60.0276	65.1762
	52.2578	45.8862	59.9809	65.1349
	52.1884	45.8565	59.9514	65.1342
	52.1187	45.8506	59.6615	65.0712
	52.0282	45.7687	59.6254	64.9863
	51.9042	45.7313	59.3946	64.9676
	51.8555	45.6733	59.0823	64.9435
	51.785	45.6525	59.0729	64.9319
	51.7314	45.6421	59.0596	64.9271
	51.7206	45.6057	58.9695	64.8294
	51.6121	45.585	58.962	64.7032
	51.6042	45.5646	58.6383	64.5684
	51.5417	45.5367	58.4965	64.5111
	51.4373	45.4947	58.4877	64.5048
	51.4142	45.4909	58.444	64.4838
	51.3077	45.3951	58.3354	64.4076
	51.2932	45.39	58.2555	64.3742
	51.2628	45.3741	58.1394	64.3179
	51.208	45.3121	58.0642	64.2846
	51.208	45.2542	58.007	64.2509
	50.9814	45.0925	57.9587	64.209
	50.9208	45.0703	57.9364	64.1635
	50.8426	45.0429	57.8055	64.1258
	50.6648	44.973	57.7144	64.0836
	50.6648	44.8946	57.627	63.9032
	50.6529	44.8596	57.584	63.8652
	50.5707	44.792	57.5122	63.5394
	50.5549	44.7644	57.4524	63.4703
	50.5003	44.7508	57.4113	63.3943
	50.4804	44.7161	57.4067	63.3901
	50.3145	44.6334	57.4048	63.3488
	50.2834	44.6128	57.2741	63.3217
	50.2644	44.5566	56.9477	63.2765
	50.2553	44.5435	56.8757	63.1861
	50.212	44.4011	56.6354	63.1771
	50.1538	44.3773	56.6149	63.1312
	50.1366	44.3391	56.5973	63.0525
	50.1282	44.2985	56.5847	63.0449
	49.9328	44.2928	56.5364	63.0394
	49.6261	44.2652	56.5189	62.9697
	49.5856	44.196	56.3928	62.9303
	49.5572	44.1758	56.347	62.8752
	49.5457	44.1702	56.1323	62.8731
	49.4561	44.1562	56.0743	62.8529
	49.3763	44.0855	55.9319	62.8443
	49.3138	44.0148	55.9183	62.8387
	49.3017	43.9933	55.7511	62.828
	49.1148	43.9424	55.7461	62.8093
	49.0779	43.9255	55.7234	62.7868
	48.9939	43.9239	55.68	62.7244
	48.9299	43.7424	55.4853	62.6533
	48.9091	43.6811	55.471	62.6461
	48.9077	43.6517	55.3921	62.6193
	48.889	43.6508	55.3433	62.5934
	48.8755	43.6339	55.3242	62.5687
	48.7638	43.5727	55.2765	62.5335
	48.7377	43.5641	55.2722	62.3025
	48.692	43.4822	55.1553	62.2379
	48.6864	43.4111	55.1418	62.2177
	48.5335	43.3845	55.0747	62.1217
	48.401	43.1892	55.0479	62.0859
	48.384	43.0371	54.9646	62.0739
	48.3258	42.9129	54.9643	62.0631
	48.2425	42.9097	54.8127	61.9933
	48.1524	42.8906	54.8108	61.9207
	48.1487	42.8341	54.8087	61.8886
	48.1312	42.7358	54.7421	61.8666
	48.0998	42.7178	54.6493	61.763
	48.0338	42.6553	54.5615	61.756
	47.8999	42.3588	54.5266	61.7442
	47.6914	42.2983	54.4926	61.7346
	47.619	42.2669	54.4455	61.7113
	47.5116	42.2136	54.433	61.6434
	47.5011	42.1462	54.4291	61.5914
	47.4258	42.1128	54.3554	61.5186
	47.4148	42.0691	54.3505	61.5078
	47.3824	42.051	54.3314	61.4704
	47.163	41.9316	54.2443	61.4508
	47.0453	41.8523	54.1026	61.3957
	47.0034	41.8422	54.0649	61.3656
	46.9816	41.8136	54.026	61.3073
	46.9571	41.7317	53.9347	61.3021
	46.7048	41.6215	53.9303	61.2683
	46.6121	41.6088	53.9236	61.262
	46.5932	41.608	53.8991	61.2485
	46.5464	41.5267	53.8593	61.2028
	46.4133	41.5246	53.8245	61.1654
	46.4077	41.5104	53.7637	61.1086
	46.378	41.3235	53.7628	61.0774
	46.3321	41.285	53.7258	61.0657
	46.3248	41.2821	53.6536	61.057
	46.2947	41.2683	53.5914	61.0214
	46.2383	41.1812	53.5846	60.9667
	46.2045	41.17	53.5211	60.9661
	46.1764	41.0654	53.5159	60.8738
	46.0413	41.0243	53.4476	60.8581
	45.9862	40.9992	53.3422	60.7413
	45.9614	40.9476	53.276	60.7361
	45.8203	40.8882	53.2036	60.7081
	45.7416	40.7902	53.1323	60.6128
	45.6933	40.745	53.1293	60.5074
	45.6341	40.7249	53.1041	60.326
	45.5755	40.7164	52.9108	60.268
	45.5033	40.7146	52.9	60.2419
	45.445	40.6877	52.8898	60.133
	45.4063	40.6223	52.85	59.939
	45.3792	40.53	52.8169	59.87
	45.3414	40.4636	52.6544	59.8256
	45.1488	40.3864	52.552	59.8037
	45.0454	40.3683	52.4656	59.7492
	45.0438	40.3557	52.4564	59.716
	45.0221	40.2654	52.4401	59.7009
	45.0171	40.2482	52.3629	59.6789
	44.9745	40.2089	52.2356	59.6129
	44.9384	40.155	51.9764	59.6085
	44.8987	40.1397	51.889	59.6046
	44.8129	40.1198	51.8466	59.5352
	44.8006	39.8408	51.7081	59.4537
	44.7928	39.691	51.6775	59.3882
	44.7667	39.3926	51.5899	59.3532
	44.7616	39.3665	51.5616	59.2904
	44.4709	39.3497	51.5216	59.2807
	44.4019	39.3388	51.5021	59.1629
	44.3205	39.3231	51.4894	59.0149
	44.2798	39.3064	51.3529	58.89
	44.2239	39.218	51.2829	58.855
	44.181	39.217	50.9581	58.7927
	44.152	39.2036	50.8827	58.7329
	44.0756	39.112	50.8627	58.7159
	44.0666	39.0566	50.7771	58.6867
	44.0641	39.0495	50.4745	58.5795
	43.8983	38.8894	50.3293	58.4785
	43.8834	38.8853	50.2623	58.471
	43.8754	38.7527	50.1492	58.4493
	43.8304	38.6848	50.0572	58.4295
	43.7794	38.5377	49.9997	58.3186
	43.6122	38.5377	49.8735	58.2582
	43.5602	38.39	49.8623	58.2319
	43.4306	38.3188	49.8051	58.2317
	43.3283	38.2547	49.7364	58.1492
	43.2313	38.2334	49.7036	58.0973
	43.1095	38.158	49.4373	58.0389
	43.0895	38.1448	49.3667	58.0269
	43.035	38.0906	49.2993	57.914
	43.018	38.0543	49.1291	57.9124
	42.9094	37.931	48.9056	57.8962
	42.7558	37.8209	48.8874	57.896
	42.6015	37.6609	48.8529	57.7134
	42.265	37.6526	48.7282	57.7064
	42.2648	37.6073	48.7036	57.6354
	42.2568	37.5577	48.6703	57.5266
	42.1515	37.233	48.5192	57.4763
	42.0554	37.1923	48.4248	57.4192
	42.0074	37.0545	48.3805	57.2567
	41.9878	37.0045	48.37	57.2212
	41.8316	36.9874	48.3602	57.0433
	41.785	36.9828	48.1061	57.0241
	41.7466	36.8896	48.0617	56.9913
	41.7306	36.7591	47.6033	56.9754
	41.6074	36.7514	47.4748	56.8975
	41.5254	36.7383	47.0562	56.7521
	41.1267	36.3535	46.9211	56.5802
	41.0195	36.1818	46.6015	56.5784
	40.9713	35.8754	46.3861	56.5706
	40.959	35.8386	46.2655	56.5124
	40.8388	35.7828	46.1527	56.507
	40.5745	35.745	46.1389	56.3519
	40.383	35.734	46.0074	56.3124
	40.3578	35.6101	45.9217	56.2839
	40.3405	35.4568	45.9109	56.1119
	40.2784	35.4121	45.8724	56.1036
	39.8843	35.3694	45.8503	56.0728
	39.8472	35.3144	45.6578	55.9316
	39.814	35.1739	45.6168	55.8798
	39.5689	35.0408	45.6036	55.8519
	39.4678	34.984	45.4576	55.821
	39.4083	34.9436	45.2963	55.752
	39.1978	34.9019	45.1167	55.6955
	39.1655	34.7872	45.0908	55.5926
	38.7298	34.7779	45.0135	55.5375
	38.706	34.6093	44.9338	55.4433
	38.6514	34.6055	44.8726	55.1519
	38.6305	34.3947	44.8084	55.1133
	38.5352	34.2115	44.6422	55.0491
	38.526	33.9863	44.4135	55.023
	38.4748	33.9233	44.399	54.9912
	38.4062	33.8563	42.9587	54.6626
	38.196	33.7623	42.6603	54.615
	37.5324	33.7315	42.5759	54.5199
	37.4023	33.6397	42.0837	54.4765
	37.2938	33.6181	41.8334	54.3099
	37.0904	33.6133	41.7584	54.2786
	36.7713	33.4564	41.3989	54.2409
	36.7141	33.4121	41.3195	54.0148
	36.6231	33.3978	40.0591	53.9828
	36.033	33.2694	39.9308	53.9456
	35.8336	33.0406	39.9046	53.9101
	35.6451	33.0384	39.875	53.8589
	35.5932	32.9665	39.4318	53.6605
	35.5727	32.825	39.4216	53.6333
	35.4949	32.7776	39.287	53.6072
	35.0579	32.6955	39.1285	53.5948
	34.5131	32.6276	39.0606	53.5399
	34.3179	32.5987	38.9583	53.4589
	34.1777	32.4836	38.5925	53.4386
	34.0915	32.3294	38.5589	53.403
	34.0844	32.28	38.5258	53.3154
	33.5101	32.2557	38.5115	53.153
	33.37	31.986	37.6003	53.062
	33.2548	31.9228	37.0433	53.0595
	32.9285	31.8749	36.9787	53.0264
	32.7579	31.8698	36.4014	53.0048
	32.7119	31.7833	35.6716	52.8912
	32.3439	31.7708	35.1871	52.8533
	32.0989	31.7675		52.5938
	31.7222	31.6967		52.3883
	31.6577	31.58		52.255
	31.5504	31.4445		52.2441
	31.2464	31.3885		52.2401
	30.3299	31.1474		52.2383
	29.8918	30.8746		52.19
	29.7847	30.8503		52.1199
	29.5821	30.8285		52.0926
	28.8988	30.793		52.0178
	27.8593	30.667		52.0078
	27.3323	30.4679		51.9515
		30.3343		51.7988
		30.2155		51.7926
		30.0886		51.7585
		30.0269		51.4793
		29.8225		51.459
		29.6396		51.4584
		29.5203		51.3327
		29.3588		51.3304
		29.3401		51.2111
		29.1623		51.2006
		29.1562		51.1433
		28.9949		51.1371
		28.9655		51.1314
		28.9637		51.006
		28.9585		50.976
		28.8223		50.9452
		28.6351		50.9037
		27.909		50.8423
		27.8632		50.6127
		27.7629		50.5864
		27.6456		50.1018
		27.5311		49.9979
		27.5072		49.9146
		27.2244		49.8476
		27.0317		49.5945
		26.8989		49.5745
		26.7912		49.5361
		26.3524		49.5277
		26.1394		49.4008
		25.9526		48.883
		25.5555		48.8683
		25.4933		48.8166
		25.2951		48.3862
		24.927		48.2612
		23.651		48.2072
		23.1812		48.1829
		22.199		48.1371
		21.9424		47.9997
		21.4337		47.8461
		21.2456		47.8348
				47.7294
				47.3172
				47.2054
				47.073
				45.8918
				45.77
				45.377
				45.359
				45.274
				45.0418
				44.9646
				44.7159
				44.7092
				44.3009
				44.0993
				44.0613
				43.249
				42.9132
				42.4509
				41.5344
				41.4782
				41.2238
				41.0063
				40.8625
				40.4629
				39.9446
				39.3333
				38.008
				37.0448
				36.5825

## Sheet: Figure 6C
	Mock-KO	TMEM127-KO
	1.07241	0.791067
	1.23353	0.689385
	1.06775	0.672388
	1.08517	0.553852
	1.02069	0.648712
	0.9855	0.647663
	1.23318	0.651807
	1.16963	0.781525
	1.0218	0.61628
	1.0189	0.764461
	1.23013	0.8975
	1.12887
